# Supplementary material for: Early Introduction of Plant Polysaccharides Drives the Establishment of Rabbit Gut Bacterial Ecosystems and the Acquisition of Microbial Functions
Source: mSystems. 2022 Jun 8;7(3):e00243-22. doi: 10.1128/msystems.00243-22 (PMC9239267; doi:10.1128/msystems.00243-22)
Supplement: TABLE S2 [file msystems.00243-22-s0008.xlsx]

## Sheet: TableS2
Supplementary Table S2: Gastro-intestinal tractus and spleen characteristics in rabbits that received starter food gels (STA+ and RFF+) or not (STA-) and a diet differing by the ratio rapidly fermentable fibres/starch. Means ± SEM are expressed as relative expression (n=10 rabbits/age/group). P-values are from ANOVA test performed with the 3 experimental groups. Significant differences determined…
	18d			25d			30d			38d			58d			Age	Group	Age x Group
	STA-	STA+	RFF+	STA-	STA+	RFF+	STA-	STA+	RFF+	STA-	STA+	RFF+	STA-	STA+	RFF+
Total weight, g
Caecum	5±3	5±1	5±1	18±2	20±3	22±7	36±6	34±7	45±7	65±9	67±14	78±11	143±25	152±21	163±20	<0.001	0.293	0.002
Appendix	0.8±0.2	0.8±0.1	0.9±0.2	1.5±0.3	1.7±0.5	1.7±0.4	2.5±0.4	2.5±0.6	2.7±0.5	4.6±1.2	4.4±0.8	4.5±1	11.3±2.2	10.8±2.3	11.1±1.7	<0.001	0.497	0.944
Stomach	43±12	39±11	48±8	42±9	40±6	45±10	60±14	57±14	62±11	87±11	92±20	88±12	158±29	167±33	155±30	<0.001	0.254	0.85
Spleen	0.4±0.3	0.3±0	0.3±0.1	0.6±0.5	0.4±0.1	0.5±0.1	0.8±0.5	0.7±0.2	0.6±0.1	0.9±0.4	0.7±0.1	1.2±1.1	1.6±1.2	1.1±0.1	1.5±0.8	<0.001	0.575	0.805
Caecum
pH	NC	NC	NC	6.3±0.2	6.2±0.2	6.3±0.1	5.5±0.1	5.4±0	5.4±0.1	5.6±0.1	5.6±0	5.7±0.1	5.6±0.1	5.5±0.1	5.5±0.1	<0.001	0.459	0.853
Dry matter (%)	NC	NC	NC	25.1±0.6	24.4±0.4	22.8±0.8	22.2±0.7	22.1±0.8	21.3±0.6	21.4±0.4	21.5±0.6	19.3±0.4	21.3±0.4	22.1±0.6	18.4±0.7	<0.001	<0.001	0.303
NH3 (mM)	NC	NC	NC	4.2±0.6	4.0±0.6	5.6±1.0	5.2±1.1	4.7±1.0	4.3±0.8	3.3±0.8	4.2±1.9	1.7±0.3	8.3±1.1	8.8±1.3	5.6±0.6	<0.001	0.42	0.525
STA-: diet rich in starch provided from 15 days of age. STA+: diet rich in starch provided from 3 days of age. RFF+: diet rich in rapidly fermentable fibres provided from 3 days of age. NC: not calculated
