# Supplementary material for: Early Introduction of Plant Polysaccharides Drives the Establishment of Rabbit Gut Bacterial Ecosystems and the Acquisition of Microbial Functions
Source: mSystems. 2022 Jun 8;7(3):e00243-22. doi: 10.1128/msystems.00243-22 (PMC9239267; doi:10.1128/msystems.00243-22)
Supplement: TABLE S3 [file msystems.00243-22-s0009.xlsx]

## Sheet: TableS3A
Supplementary Table S3A : Relative abundance (%) of the 10 most abundant families in caecal microbiota of young rabbits according to the timing of solid food introduction (comparison STA-/STA+). Means ± SEM are expressed (n=10 rabbits/age/group). Significant differences within-age are outlined (FDR-adjusted p-values).
	18d		25d		30d		38d		58d		Q-value
	STA-	STA+	STA-	STA+	STA-	STA+	STA-	STA+	STA-	STA+	Age	Group	Age * Group
Bacteroidaceae	36.99±2.36	29.44±4.26	23.65±1.58	15.57±2.53	17.37±3.42	8±1	5.66±1.74	3.07±1.03	2.13±0.65	2±0.67	<0.001	0.078	0.806
Barnesiellaceae	4.39±0.98	5.32±1.49	3.8±1.09	5.61±1.2	7.4 ± 1.08	6.15±1.06	4.64 ± 1.44	2.78±1.15	0.84±0.29	1±0.21	<0.001	0.961	0.334
Rikenellaceae	10.36±1.45	7.55±1.73	3.58±0.93	7.07±1.5	7.92±3.55	8.72±1.47	5.82±0.86	4.05±1.01	2.41±0.32	2.76±0.56	<0.001	0.937	0.09
Christensenellaceae	1.4±0.46	1.01±0.17	4.85±0.80	5.38±0.98	3.82±0.70	5.41±0.45	4.94±0.53	5.25±0.56	4.17±0.39	3.95±0.27	<0.001	0.557	0.621
Clostridiales vadinBB60 group	0.56 ± 0.24	0.67 ± 0.35	2.31 ± 0.37	2.42 ± 0.56	4.48 ± 0.62	5.5 ± 0.64	4.16 ± 0.5	4.23 ± 0.61	4 ± 0.58	3.58 ± 0.47	<0.001	0.961	0.992
Eubacteriaceae	0.16 ± 0.08	0.07 ± 0.02	0.03 ± 0.01	0.04 ± 0.01	0.38 ± 0.21	0.68 ± 0.33	5.37 ± 1.71	6.47 ± 2.28	21.9 ± 1.38	20.75 ± 1.2	<0.001	0.557	0.806
Lachnospiraceae	17.82±1.32	19.41±1.61	22.87±1.32	23.94±1.51	21.52±1.68	22.66±1.48	21.62±1.37	22.32±1.51	19.16±1.02	19.34±0.77	0.001	0.557	0.992
Monoglobaceae	0.44 ± 0.13	0.68 ± 0.15	2.09 ± 0.27	1.99 ± 0.34	2.1 ± 0.27	2.96 ± 0.19	3.19 ± 0.37	3.56 ± 0.35	3.59 ± 0.31	3.49 ± 0.31	<0.001	0.247	0.621
Oscillospiraceae	8.73 ± 0.94	9.95 ± 1.96	7.07 ± 0.96	7.66 ± 0.68	6.88 ± 0.62	7.36 ± 0.71	10.52 ± 0.85	11.51 ± 1.05	12.38 ± 0.98	12.64 ± 0.96	<0.001	0.557	0.992
Ruminococcaceae	3.3 ± 0.64	5.09 ± 1.56	17 ± 2.47	19.57 ± 1.5	16.57 ± 1.88	19.66 ± 0.96	19.26 ± 1.43	18.17 ± 1.22	13.4 ± 0.65	14.35 ± 0.92	<0.001	0.557	0.992

## Sheet: TableS3B
Supplementary Table S3B: OTUs present in rabbit caecal microbiota with significant differential abundance between treatments. The differential analysis was performed using DESeq2 package based on the list of OTUs with relative abundances superior to 0.5%. The degree of differential abundance is represented by log2 fold change (log2FC)
OTU	Phylum	Family	Genus	Age rabbit	Log2FC	P-value	Adjusted
							P-Value
Condition STA+ vs STA- (different timing for solid food introduction)
OTU_33	Firmicutes	Acholeplasmataceae	Anaeroplasma	25	-3.2	5.22e-06	0.00078
OTU_90	Firmicutes	Ruminococcaceae	Ruminococcus	30	-2.5	0.00112	0.0337
OTU_78	Firmicutes	Lachnospiraceae	Multi-affiliation	30	-2.1	0.000363	0.0136
OTU_238	Firmicutes	Christensenellaceae	Christensenellaceae R-7 group	58	1.3	8.6e-07	0.00013
OTU_113	Firmicutes	Ruminococcaceae	Ruminococcus	58	1.6	5.98e-05	0.00445
OTU_291	Bacteroidota	Rikenellaceae	Rikenellaceae RC9 gut group	58	2	0.000164	0.00813
OTU_95	Firmicutes	Ruminococcaceae	[Eubacterium] siraeum group	30	2.3	0.000122	0.00611
OTU_29	Bacteroidota	Rikenellaceae	Rikenellaceae RC9 gut group	30	3	6.58e-06	0.00099
OTU_196	Bacteroidota	Muribaculaceae	unknown genus	30	3.3	3.71e-05	0.00279
Condition STA+ vs RFF+ (different levels of complex polysaccharides provided in the diets)
OTU_112	Firmicutes	Oscillospiraceae	V9D2013 group	30	-2.76	0.000627	0.0094
OTU_33	Firmicutes	Acholeplasmataceae	Anaeroplasma	25	-2.63	3.5e-05	0.00517
OTU_78	Firmicutes	Lachnospiraceae	Multi-affiliation	30	-2.54	0.000132	0.00223
OTU_69	Firmicutes	Lachnospiraceae	Fusicatenibacter	18	-2.47	6.23e-05	0.00909
OTU_101	Bacteroidota	Bacteroidaceae	Bacteroides	30	-2.43	6.54e-05	0.00177
OTU_117	Firmicutes	Christensenellaceae	Christensenellaceae R-7 group	58	-2.28	6.41e-09	9.49e-07
OTU_10	Bacteroidota	Bacteroidaceae	Bacteroides	25	-2.1	0.000322	0.0159
OTU_133	Firmicutes	Lachnospiraceae	Tyzzerella	38	-2.08	0.000328	0.0122
OTU_331	Firmicutes	Acholeplasmataceae	Anaeroplasma	30	-2.04	0.00278	0.0268
OTU_1	Bacteroidota	Bacteroidaceae	Bacteroides	38	-2.01	3.43e-06	0.000256
OTU_361	Firmicutes	Lachnospiraceae	GCA-900066575	38	-1.77	2.02e-09	3.01e-07
OTU_1121	Firmicutes	Oscillospiraceae	V9D2013 group	58	-1.51	0.0009	0.0222
OTU_34	Firmicutes	Anaerovoracaceae	Family XIII AD3011 group	30	-1.28	0.00273	0.0268
OTU_362	Firmicutes	Lachnospiraceae	GCA-900066575	58	-1.2	1.78e-05	0.000658
OTU_36	Firmicutes	Lachnospiraceae	GCA-900066575	30	-1.19	0.00134	0.0164
OTU_44	Firmicutes	Oscillospiraceae	V9D2013 group	30	-1.16	0.000112	0.00215
OTU_241	Firmicutes	Eubacteriaceae	unknown genus	58	0.83	0.00188	0.0398
OTU_45	Campylobacterota	Campylobacteraceae	Campylobacter	30	0.95	0.00529	0.0476
OTU_345	Firmicutes	Erysipelotrichaceae	unknown genus	58	1.16	7.47e-07	5.53e-05
OTU_109	Firmicutes	Lachnospiraceae	unknown genus	38	1.43	0.00144	0.0357
OTU_130	Firmicutes	Ruminococcaceae	CAG-352	38	1.44	0.000965	0.0288
OTU_32	Firmicutes	Ruminococcaceae	Ruminococcus	30	1.55	0.00174	0.0196
OTU_121	Firmicutes	Ruminococcaceae	unknown genus	58	2.01	0.000174	0.00516
OTU_129	Firmicutes	Ruminococcaceae	CAG-352	58	2.12	1.07e-05	0.000529
OTU_39	Firmicutes	Ruminococcaceae	Ruminococcus	25	2.15	0.000252	0.0159
OTU_91	Firmicutes	Ruminococcaceae	Ruminococcus	38	2.48	2.36e-05	0.00117
OTU_207	Firmicutes	unknown family	unknown genus	30	2.66	9.96e-05	0.00215
OTU_16	Firmicutes	Ruminococcaceae	unknown genus	30	3.1	5.5e-10	7.5e-08
OTU_176	Bacteroidota	Muribaculaceae	unknown genus	30	3.18	0.000807	0.0109
OTU_43	Bacteroidota	Rikenellaceae	Alistipes	30	3.18	1.97e-05	0.000666
OTU_8	Bacteroidota	Bacteroidaceae	Bacteroides	30	3.47	4.2e-07	2.84e-05
OTU_28	Bacteroidota	Muribaculaceae	unknown genus	30	3.59	1.02e-06	4.6e-05

## Sheet: TableS3C
Supplementary Table S3C: Relative abundance (%) of the 10 most abundant families in caecal microbiota of young rabbits according to the dietary polysaccharide composition (comparison STA+/RFF+).
Means ± SEM are expressed (n=10 rabbits/age/group). Significant differences within-age are outlined (FDR-adjusted p-values).
	18d		25d		30d		38d		58d		Q-value
	STA+	RFF+	STA+	RFF+	STA+	RFF+	STA+	RFF+	STA+	RFF+	Age	Group	Age * Group
Bacteroidaceae	29.44±4.26	37.44±2.53	15.57±2.6	22.67±2.97	8±1	15.13±2.81	3.07±1.03	7.94±1.63	2±0.67	1.72±0.57	<0.001	0.004	0.19
Barnesiellaceae	5.32±1.49	6.17±0.94	5.61±1.2	5.03±0.94	6.15±1.06	6.14±0.84	2.78±1.15	5.08±2.04	1±0.21	0.78±0.2	<0.001	0.396	0.981
Rikenellaceae	7.55±1.73	7.14±0.91	7.07±1.5	6.48±0.99	8.72±1.47	8.28±0.88	4.05±1.01	4.77±0.79	2.76±0.56	4.09±1.33	<0.001	0.608	0.946
Christensenellaceae	1.01±0.17	1.12±0.13	5.38±0.98	3.55±0.5	5.41±0.45	5.83±1.09	5.25±0.56	4.87±0.69	3.95±0.27	5.46±0.79	<0.001	0.853	0.242
Clostridiales vadinBB60 group	0.67 ± 0.35	0.51 ± 0.15	2.42 ± 0.56	2.35 ± 0.5	5.5 ± 0.64	3.29 ± 0.5	4.23 ± 0.61	3.84 ± 0.56	3.58 ± 0.47	2.09 ± 0.3	<0.001	0.142	0.381
Eubacteriaceae	0.07 ± 0.02	0.06 ± 0.02	0.04 ± 0.01	0.05 ± 0.02	0.68 ± 0.33	0.06 ± 0.03	6.47 ± 2.28	2.41 ± 0.85	20.75 ± 1.2	16.27 ± 1.16	<0.001	0.003	0.027
Lachnospiraceae	19.41±1.61	19.34±1.04	23.94±1.51	25.98±1.68	22.66±1.48	25.8±2.19	22.32±1.51	24.52±1.67	19.34±0.77	24.07±1.5	0.002	0.064	0.77
Monoglobaceae	0.68 ± 0.15	0.65 ± 0.18	1.99 ± 0.34	2.86 ± 0.36	2.96 ± 0.19	2.98 ± 0.4	3.56 ± 0.35	4.75 ± 0.76	3.49 ± 0.31	4.54 ± 0.26	<0.001	0.113	0.395
Oscillospiraceae	9.95 ± 1.96	6.5 ± 0.57	7.66 ± 0.68	8.05 ± 0.8	7.36 ± 0.71	9.22 ± 1.56	11.51 ± 1.05	11.81 ± 1.65	12.64 ± 0.96	12.78 ± 1.11	<0.001	0.853	0.381
Ruminococcaceae	5.09 ± 1.56	4.56 ± 0.68	19.57 ± 1.5	12.87 ± 1.39	19.66 ± 0.96	13.19 ± 1.55	18.17 ± 1.22	14.62 ± 1.2	14.35 ± 0.92	13.14 ± 0.66	<0.001	0.002	0.19

## Sheet: TableS3D
Supplementary TableS3D: OTUs present in rabbit appendix microbiota with significant differential abundance between treatments. The differential analysis was performed using DESeq2 package based on the list of OTUs with relative abundances superior to 0.5%. The degree of differential abundance is represented by log2 fold change (log2FC). In blue font are indicated the OTUs also identified in the d…
OTU	Phylum	Family	Genus	Age rabbit	Log2FC	P-value	Adjusted P-Value
Condition STA+ vs STA- (different timing for solid food introduction)
OTU_291	Bacteroidota	Rikenellaceae	Rikenellaceae RC9 gut group	30	-3,1	1,20E-09	1,40E-07
OTU_121	Firmicutes	Ruminococcaceae	unknown genus	58	-2,3	8,33E-05	1,11E-02
OTU_103	Firmicutes	Ruminococcaceae	Ruminococcus	30	-2,2	9,04E-06	3,49E-04
OTU_43	Bacteroidota	Rikenellaceae	Alistipes	25	-2,1	2,02E-05	2,68E-03
OTU_322	Bacteroidota	Muribaculaceae	unknown genus	58	-2	3,40E-04	1,51E-02
OTU_29	Bacteroidota	Rikenellaceae	Rikenellaceae RC9 gut group	25	-1,8	5,57E-05	3,70E-03
OTU_196	Bacteroidota	Muribaculaceae	unknown genus	25	-1,8	7,86E-04	3,48E-02
OTU_106	Firmicutes	Eubacteriaceae	unknown genus	30	-1,6	1,48E-03	1,90E-02
OTU_117	Firmicutes	Christensenellaceae	Christensenellaceae R-7 group	30	-1,6	3,57E-03	3,76E-02
OTU_95	Firmicutes	Ruminococcaceae	[Eubacterium] siraeum group	30	-1,5	1,15E-03	1,90E-02
OTU_59	Firmicutes	Ruminococcaceae	Ruminococcus	30	-1,5	1,34E-03	1,90E-02
OTU_101	Bacteroidota	Bacteroidaceae	Bacteroides	58	-1,5	1,92E-04	1,28E-02
OTU_174	Firmicutes	Christensenellaceae	Christensenellaceae R-7 group	30	1,1	2,30E-03	2,67E-02
OTU_46	Firmicutes	Ruminococcaceae	Ruminococcus	30	1,3	8,47E-04	1,64E-02
OTU_49	Firmicutes	Lachnospiraceae	Roseburia	30	1,4	5,12E-04	1,19E-02
OTU_10	Bacteroidota	Bacteroidaceae	Bacteroides	30	1,8	7,20E-05	2,09E-03
OTU_190	Firmicutes	Lachnospiraceae	Marvinbryantia	30	2,5	5,86E-07	3,40E-05
OTU_307	Proteobacteria	Pasteurellaceae	Rodentibacter	58	2,9	6,14E-04	2,04E-02
Condition STA+ vs RFF+ (different levels of complex polysaccharides provided in the diets)
OTU_33	Firmicutes	Acholeplasmataceae	Anaeroplasma	18	-3,73	8,50E-08	1,09E-05
OTU_307	Proteobacteria	Pasteurellaceae	Rodentibacter	58	-3,5	7,75E-04	2,06E-02
OTU_26	Bacteroidota	Rikenellaceae	Alistipes	38	-2,69	1,03E-05	3,03E-04
OTU_70	Firmicutes	Lachnospiraceae	Lachnospiraceae NK4A136 group	25	-2,26	9,73E-05	6,37E-03
OTU_117	Firmicutes	Christensenellaceae	Christensenellaceae R-7 group	58	-2,08	1,40E-08	1,80E-06
OTU_101	Bacteroidota	Bacteroidaceae	Bacteroides	30	-1,95	3,34E-05	1,46E-03
OTU_62	Firmicutes	Lachnospiraceae	Coprococcus	25	-1,87	1,16E-03	2,99E-02
OTU_331	Firmicutes	Acholeplasmataceae	Anaeroplasma	30	-1,8	1,20E-04	3,14E-03
OTU_22	Bacteroidota	Rikenellaceae	Alistipes	38	-1,8	5,86E-05	1,37E-03
OTU_10	Bacteroidota	Bacteroidaceae	Bacteroides	25	-1,5	1,38E-03	2,99E-02
OTU_24	Firmicutes	[Eubacterium] coprostanoligenes group	unknown genus	38	-1,49	4,30E-03	4,20E-02
OTU_1	Bacteroidota	Bacteroidaceae	Bacteroides	38	-1,46	4,39E-07	2,57E-05
OTU_49	Firmicutes	Lachnospiraceae	Roseburia	30	-1,4	2,93E-03	4,54E-02
OTU_362	Firmicutes	Lachnospiraceae	GCA-900066575	38	-1,38	7,40E-08	8,60E-06
OTU_99	Firmicutes	Oscillospiraceae	V9D2013 group	30	-1,26	7,14E-04	1,34E-02
OTU_50	Bacteroidota	Marinifilaceae	Butyricimonas	38	-1,24	3,91E-03	4,20E-02
OTU_361	Firmicutes	Lachnospiraceae	GCA-900066575	30	-1,23	6,53E-07	8,56E-05
OTU_36	Firmicutes	Lachnospiraceae	GCA-900066575	25	-1,07	2,70E-03	4,43E-02
OTU_7	Bacteroidota	Bacteroidaceae	Bacteroides	38	-1,03	6,37E-06	2,49E-04
OTU_118	Firmicutes	Ruminococcaceae	Subdoligranulum	38	0,85	3,47E-04	6,76E-03
OTU_241	Firmicutes	Eubacteriaceae	unknown genus	58	1,22	1,41E-04	6,25E-03
OTU_134	Bacteroidota	Bacteroidaceae	Bacteroides	30	1,27	3,44E-03	4,54E-02
OTU_130	Firmicutes	Ruminococcaceae	CAG-352	38	1,37	4,28E-03	4,20E-02
OTU_87	Firmicutes	Ruminococcaceae	CAG-352	38	1,46	1,19E-03	1,55E-02
OTU_95	Firmicutes	Ruminococcaceae	[Eubacterium] siraeum group	30	1,47	3,46E-03	4,54E-02
OTU_401	Bacteroidota	Bacteroidaceae	Bacteroides	58	1,47	6,35E-04	2,06E-02
OTU_51	Firmicutes	Ruminococcaceae	Ruminococcus	30	1,48	7,28E-05	2,38E-03
OTU_224	Firmicutes	Eubacteriaceae	unknown genus	38	1,5	6,34E-04	9,80E-03
OTU_39	Firmicutes	Ruminococcaceae	Ruminococcus	25	1,54	5,36E-04	2,34E-02
OTU_8	Bacteroidota	Bacteroidaceae	Bacteroides	58	1,57	1,18E-03	2,62E-02
OTU_40	Bacteroidota	Bacteroidaceae	Bacteroides	25	1,62	1,17E-03	2,99E-02
OTU_91	Firmicutes	Ruminococcaceae	Ruminococcus	25	1,86	1,60E-03	2,99E-02
OTU_144	Firmicutes	Eubacteriaceae	unknown genus	38	2,11	6,70E-04	9,80E-03
OTU_64	Firmicutes	Lachnospiraceae	Lachnospiraceae NK4A136 group	30	2,13	3,01E-04	6,58E-03
OTU_103	Firmicutes	Ruminococcaceae	Ruminococcus	30	2,15	9,84E-06	6,44E-04
OTU_55	Firmicutes	Ruminococcaceae	[Eubacterium] siraeum group	25	2,26	3,73E-06	4,89E-04
OTU_121	Firmicutes	Ruminococcaceae	unknown genus	58	2,74	1,28E-05	8,53E-04
