# Supplementary material for: Early Introduction of Plant Polysaccharides Drives the Establishment of Rabbit Gut Bacterial Ecosystems and the Acquisition of Microbial Functions
Source: mSystems. 2022 Jun 8;7(3):e00243-22. doi: 10.1128/msystems.00243-22 (PMC9239267; doi:10.1128/msystems.00243-22)
Supplement: TABLE S4 [file msystems.00243-22-s0010.xlsx]

## Sheet: TableS4A
Supplementary Table S4A. Relative abundance of caecal metabolites between STA+ and STA- groups. Means ± SEM (n=9-10 rabbits/age/group). FDR-adjusted p-values.
		18d		25d		30d		38d		58d		Q-value
		STA-	STA+	STA-	STA+	STA-	STA+	STA-	STA+	STA-	STA+	Age	Group	Age * Group
Fatty acid	acetate	33831±4884	55882±9827	101628±7053	111024±10918	111024±10918	115853±10356	126816±9271	118522±12902	142544±4463	133627±5114	<0.001	0.007	0.209
	butyrate	2137±297	3510±676	14039±1013	15057±1641	16199±1391	15647±1417	17859±1176	17819±1000	28243±1314	28070±1112	<0.001	0.007	0.239
	propionate	3526±481	4346±659	5216±577	5266±743	4082±512	3893±423	3193±264	2554±165	2350±170	2714±213	<0.001	0.237	0.76
	valerate	812±122	881±159	837±71	866±68	937±76	796±55	744±52	689±80	1133±104	1196±86	0.044	0.998	0.901
	3-methyl-2- oxobutyrate	51±12	99±23	40±12	60±21	234±61	34±16	136±69	50±12	267±69	160±39	<0.001	0.244	<0.001
Amino acids	threonine	1313±474	2361±567	973±94	989±98	761±78	764±96	977±86	1179±220	1779±157	1686±176	<0.001	0.006	0.209
	valine	191±60	297±56	231±33	274±37	172±31	212±30	225±35	325±47	492±44	611±67	<0.001	0.044	0.901
	phenylalanine	108±29	139±14	154±8	174±15	150±9	162±9	138±8	144±8	182±14	207±12	<0.001	0.007	0.606
	lysine	455±122	625±77	549±37	550±82	412±45	437±48	536±44	490±46	910±53	962±42	<0.001	0.032	0.422
	leucine	1186±433	1645±292	1085±105	1187±224	702±80	646±87	723±77	887±112	1812±200	2006±193	<0.001	0.044	0.606
	glycine	1124±216	1526±102	985±79	1006±94	642±45	620±45	581±60	772±126	988±136	1224±128	<0.001	0.032	0.43
	glutamate	1014±126	1446±148	1813±132	1591±129	1961±145	2002±189	2063±213	2481±222	2794±246	3275±230	<0.001	0.032	0.422
Carbohydrates	glucose	307±29	407±210	1979±180	1958±195	1746±273	1577±84	2217±154	2757±368	3055±278	3014±226	<0.001	0.237	0.901
	galactose	126±29	117±44	75±10	54±12	72±17	45±7	39±8	56±17	45±4	50±7	0.001	0.324	0.652
	methanol	1060±155	994±119	3094±293	2928±496	3573±676	2859±504	3390±586	3722±626	2739±194	2798±262	<0.001	0.9	0.901

## Sheet: TableS4B
Supplementary Table S4B. Relative abundance of caecal metabolites between STA+ and RFF+ groups. Means ± SEM (n=9-10 rabbits/age/group). FDR-adjusted p-values.
		18d		25d		30d		38d		58d		Q-value
		STA+	RFF+	STA+	RFF+	STA+	RFF+	STA+	RFF+	STA+	RFF+	Age	Group	Age * Group
Fatty acid	acetate	55882±9827	56315±6496	111024±10918	139305±11880	115853±10356	141197±10798	118522±12902	127608±8140	133627±5114	162234±5610	<0.001	0.047	0.746
	butyrate	3510±676	4027±660	15057±1641	20641±3104	15647±1417	21964±1828	17819±1000	16746±1320	28070±1112	26886±1443	<0.001	0.178	0.35
	propionate	4346±659	5695±936	5266±743	5340±2199	3893±423	4149±358	2554±165	2819±173	2714±213	3494±248	<0.001	0.248	0.746
	valerate	881±159	793±67	866±68	1037±98	796±55	1210±90	689±80	835±71	1196±86	1071±44	<0.001	0.159	0.169
	3-methyl-2- oxobutyrate	99±23	96±22	60±21	66±11	34±16	80±18	50±12	63±19	160±39	62±11	<0.001	0.536	0.069
Amino acids	threonine	2361±567	1490±288	989±98	1056±117	764±96	1303±214	1179±220	1172±95	1686±176	1518±169	<0.001	0.92	0.069
	valine	297±56	163±30	274±37	248±20	212±30	194±17	325±47	244±93	611±67	384±79	<0.001	0.024	0.227
	phenylalanine	139±14	94±15	174±15	159±15	162±9	141±13	144±8	129±11	207±12	145±9	<0.001	<0.001	0.227
	lysine	625±77	456±60	550±82	583±52	437±48	565±88	490±46	557±34	962±42	783±41	<0.001	0.977	0.15
	leucine	1645±292	963±171	1187±224	1118±194	646±87	725±102	887±112	953±124	2006±193	1388±128	<0.001	0.349	0.166
	glycine	1526±102	1068±110	1006±94	976±103	620±45	647±60	772±126	691±131	1224±128	765±73	<0.001	0.029	0.15
	glutamate	1446±148	1303±171	1591±129	1627±152	2002±189	1728±173	2481±222	1847±98	3275±230	1904±138	<0.001	0.002	0.15
Carbohydrates	glucose	407±210	337±38	1958±195	1525±102	1577±84	1431±134	2757±368	1753±99	3014±226	1874±141	<0.001	<0.001	0.332
	galactose	117±44	65±13	54±12	136±28	45±7	85±13	56±17	114±33	50±7	85±9	0.797	<0.001	0.081
	methanol	994±119	1658±330	2928±496	5365±1004	2859±504	4278±447	3722±626	3705±364	2798±262	5610±994	<0.001	<0.001	0.406

## Sheet: TableS4C
Supplementary Table S4C: Caecal microbiota predicted functional pathways (PICRUSt2 analysis) affected by dietary polysaccharides (comparison STA+/RFF+). The differential analysis was performed using DESeq2 package based on the list of inferred predicted pathways (335). The degree of differential abundance is represented by log2 fold change (log2FC). A positive log2FC means that the pathway was mo…
MetaCyc Pathway	Pathway Description	Log2FC	P-value	Adjusted P-value	Age rabbit
P461-PWY	hexitol fermentation to lactate, formate, ethanol and acetate	1.6185	0.0000	0.0008	58
HEXITOLDEGSUPER-PWY	superpathway of hexitol degradation	1.1398	0.0000	0.0019	58
PWY-3781	aerobic respiration I (cytochrome c)	1.0151	0.0002	0.0070	30
PWY-6143	CMP-pseudaminate biosynthesis	0.9988	0.0002	0.0070	30
PWY-7031	protein N-glycosylation (bacterial)	0.9949	0.0002	0.0070	30
FASYN-INITIAL-PWY	superpathway of fatty acid biosynthesis initiation (E. coli)	-0.9839	0.0002	0.0198	38
PWY-6282	palmitoleate biosynthesis I (from (5Z)-dodec-5-enoate)	-0.9748	0.0010	0.0198	38
PWY0-862	(5Z)-dodecenoate biosynthesis I	-0.9682	0.0011	0.0198	38
PWY-5989	stearate biosynthesis II (bacteria and plants)	-0.9616	0.0012	0.0198	38
PWY-7664	oleate biosynthesis IV (anaerobic)	-0.9499	0.0012	0.0198	38
PWYG-321	mycolate biosynthesis	-0.9466	0.0011	0.0198	38
PWY-1861.1	formaldehyde assimilation II (assimilatory RuMP Cycle)	-0.9361	0.0025	0.0360	30
PWY-1861.2	formaldehyde assimilation II (assimilatory RuMP Cycle)	0.9114	0.0002	0.0154	58
PWY-7373	superpathway of demethylmenaquinol-6 biosynthesis II	0.8444	0.0009	0.0233	30
PWY-7254	TCA cycle VII (acetate-producers)	0.7930	0.0000	0.0014	30
PWY-5705	allantoin degradation to glyoxylate III	0.7821	0.0003	0.0198	38
PWY-6519	8-amino-7-oxononanoate biosynthesis I	-0.7407	0.0008	0.0198	38
HEMESYN2-PWY	heme b biosynthesis II (oxygen-independent)	0.7292	0.0000	0.0008	30
PWY-5677	succinate fermentation to butanoate	0.6665	0.0020	0.0311	30
BIOTIN-BIOSYNTHESIS-PWY	biotin biosynthesis I	-0.6605	0.0012	0.0198	38
PWY-6749	CMP-legionaminate biosynthesis I	0.6596	0.0001	0.0198	38
REDCITCYC	TCA cycle VI (Helicobacter)	0.6562	0.0011	0.0251	30
PWY-5913	partial TCA cycle (obligate autotrophs)	0.5487	0.0000	0.0014	30
RHAMCAT-PWY	L-rhamnose degradation I	-0.5033	0.0005	0.0198	38
PWY-5676	acetyl-CoA fermentation to butanoate	0.4870	0.0009	0.0198	38
TCA	TCA cycle	0.4346	0.0001	0.0027	30
PWY-7196	superpathway of pyrimidine ribonucleosides salvage	-0.4231	0.0009	0.0198	38
PWY-7197	pyrimidine deoxyribonucleotide phosphorylation	-0.4168	0.0021	0.0279	38
PWY-7332	superpathway of UDP-N-acetylglucosamine-derived O-antigen building blocks biosynthesis	0.4106	0.0011	0.0198	38
PWY-7184	pyrimidine deoxyribonucleotides de novo biosynthesis I	-0.4043	0.0019	0.0266	38
PWY-7228	superpathway of guanosine nucleotides de novo biosynthesis I	-0.4020	0.0013	0.0198	38
PWY-6125	superpathway of guanosine nucleotides de novo biosynthesis II	-0.3904	0.0011	0.0198	38
PWY-6545	pyrimidine deoxyribonucleotides de novo biosynthesis III	-0.3669	0.0032	0.0399	38
PWY0-162	superpathway of pyrimidine ribonucleotides de novo biosynthesis	-0.3571	0.0014	0.0211	38
PWY-841	superpathway of purine nucleotides de novo biosynthesis I	-0.3437	0.0010	0.0198	38
DENOVOPURINE2-PWY	superpathway of purine nucleotides de novo biosynthesis II	-0.3375	0.0009	0.0198	38
PWY-6507	4-deoxy-L-threo-hex-4-enopyranuronate degradation	-0.3339	0.0044	0.0498	38
PWY-7456	β-(1,4)-mannan degradation	-0.3306	0.0042	0.0498	38
PWY0-166	superpathway of pyrimidine deoxyribonucleotides de novo biosynthesis (E. coli)	-0.2944	0.0030	0.0380	38
PWY-6969	TCA cycle V (2-oxoglutarate synthase)	0.2634	0.0017	0.0279	30
P161-PWY	acetylene degradation (anaerobic)	0.1986	0.0014	0.0256	30
COLANSYN-PWY	colanic acid building blocks biosynthesis	0.1851	0.0000	0.0027	30
PWY-6892	thiazole component of thiamine diphosphate biosynthesis I	-0.1490	0.0004	0.0120	30
PWY-7539	6-hydroxymethyl-dihydropterin diphosphate biosynthesis III (Chlamydia)	-0.1335	0.0017	0.0279	30
PWY-6147	6-hydroxymethyl-dihydropterin diphosphate biosynthesis I	-0.1291	0.0010	0.0233	30
RIBOSYN2-PWY	flavin biosynthesis I (bacteria and plants)	-0.1036	0.0033	0.0432	30
PYRIDNUCSYN-PWY	NAD de novo biosynthesis I (from aspartate)	-0.0583	0.0013	0.0255	30
1CMET2-PWY	folate transformations III (E. coli)	-0.0392	0.0030	0.0421	30
