# Supplementary material for: Early Introduction of Plant Polysaccharides Drives the Establishment of Rabbit Gut Bacterial Ecosystems and the Acquisition of Microbial Functions
Source: mSystems. 2022 Jun 8;7(3):e00243-22. doi: 10.1128/msystems.00243-22 (PMC9239267; doi:10.1128/msystems.00243-22)
Supplement: TABLE S1 [file msystems.00243-22-s0007.xlsx]

## Sheet: TableS1
Supplementary Table S1: Ingredients and chemical composition of the experimental diets. To achieve those food formulations, similar ingredients were used with higher levels of cereals (barley, wheat) in the diet rich in starch (+16%, STA group) and higher concentrations of wheat bran fraction, beet and grape pulps in the diet rich in rapidly fermentable fibres (+25%, RFF group). Those diets were …
	STA diet	RFF diet
Ingredients (%)
Sunflower meal	25	20
Barley	15	2.4
Wheat bran	12.8	21
Alfalfa	6.9	6
Beet pulp	6.7	22.2
Apple pomace	6	4
Cane molasses	5.5	5.2
Wheat	5.2	2
Straw	5	2.1
Rapeseed meal	3.5	5.8
Rapeseed whole seed	2.3	2.3
Grape pulp	2.2	3.8
Calcium carbonate	1.18	0.78
L-Lysine 25%	0.56	0.36
Rapeseed oil	0.5	0.5
Threonine 10%	0.42	0.26
Methionine 15%	0.24	0.3
Mineral and vitamin premix1	1	1
Chemical composition (g/kg as fed-basis)
Dry matter	893	905
Ash	67	69
Crude protein	160	160
NDF2	356	387
ADF2	215	217
ADL2	73	73
RFF (TDF-NDF)3	66	94
Starch	119	48
Ratio RFF/starch	0.6	2
Fat content	28	26
Gross energy (MJ/kg)	17	16.7
Estimated metabolizable energy (MJ/kg)	9.3	9.3
